# Supplementary material for: Harnessing hybrid deep learning approach for personalized retrieval in e-learning
Source: PLoS One. 2024 Nov 13;19(11):e0308607. doi: 10.1371/journal.pone.0308607 (PMC11560045; doi:10.1371/journal.pone.0308607)
Supplement: S1 Data — (XLSX) [file pone.0308607.s001.xlsx]

## Sheet: Sheet1
		L1	L2	L3	L4	L5
	HR@10	0.38	0.67	1.2	1.67	0.92
	HR@20	0.67	0.72	1.45	1.78	1.32
	HR@30	0.77	1.04	1.72	1.92	1.96
	HR@40	0.84	1.53	1.89	2.21	2.45
	HR@50	0.91	1.69	2.21	2.67	2.94
			C1	C2	C3	C4	C5
		HR@10	0.38	0.67	1.2	1.67	0.92
		HR@20	0.67	0.72	1.45	1.78	1.32
		HR@30	0.77	1.04	1.72	1.92	1.96
		HR@40	0.84	1.53	1.89	2.21	2.45
		HR@50	0.91	1.69	2.21	2.67	2.94
				GRU		LSTM
				Recall	NDCG	Recall	NDCG
			HR@10	0.51	0.41	0.51	0.41
			HR@20	0.61	0.51	0.61	0.51
			HR@30	0.71	0.71	0.71	0.71
			HR@40	0.81	0.83	0.81	0.83
			HR@50	0.91	0.94	0.91	0.94
1	100	1
2	94	2
3	90	3
4	85	4
5	60	5
6	50	6
7	30	7
8	20	8
9	15	9
10	0	10
FRP	TPR
0.93	0.93	0.64
0.81	0.93	0.11
0.78	0.91	0.16
0.64	0.84	0.18
0.44	0.81	0.2
0.21	0.73	0.14
0.03	0.57	0.009
0.018	0.3	0.003
0.00759	0.16	0.0012
0	0.05	0
0	0	0

## Sheet: Fig 4 AUC Curve
FRP	TPR
0.93	0.93	0.64
0.81	0.93	0.11
0.78	0.91	0.16
0.64	0.84	0.18
0.44	0.81	0.2
0.21	0.73	0.14
0.03	0.57	0.009
0.018	0.3	0.003
0.00759	0.16	0.0012
0	0.05	0
0	0	0

## Sheet: Fig 5 Topicwise hit ratio
Topic	HR
t1	0.71
t2	0.67
t3	0.74
t4	0.87
t5	0.88

## Sheet: Fig 6 a and 6 b
Epochs	Validation Loss	Training Loss
0	2.3	2.54
1	2	2.43
2	1.7	1.8
3	1.2	1.4
4	1.12	0.82
5	1.05	0.65
6	1.2	0.5
7	1	0.45
8	1.1	0.23
9	0.98	0.19
Epochs	Validation Accuracy	Training Accuracy
0	0.12	0.07
1	0.34	0.243
2	0.47	0.378
3	0.62	0.636
4	0.67	0.732
5	0.692	0.82
6	0.67	0.85
7	0.71	0.873
8	0.73	0.91
9	0.743	0.94

## Sheet: Fig 7 Learnerwise hit ratio
Learner	HR
L1	0.82
L2	0.63
L3	0.84
L4	0.86
L5	0.93

## Sheet: Fig 8Recall and NDCG 
Learner	Recall	NDCG
L1	0.51	0.41
L2	0.61	0.51
L3	0.71	0.71
L4	0.81	0.83
L5	0.91	0.94

## Sheet: Fig 9 comparison
DS1	0.27
DS2	0.53
DS3	0.65
DLCRS	0.94

## Sheet: Fig 10 Recall Compare
Recall
DS 1	0.58
DS 2	0.56
DS 3	0.43
DLCRS	0.91
